# Supplementary material for: Auditory Processing in Noise: A Preschool Biomarker for Literacy
Source: PLoS Biol. 2015 Jul 14;13(7):e1002196. doi: 10.1371/journal.pbio.1002196 (PMC4501760; doi:10.1371/journal.pbio.1002196)
Supplement: S1 Data — (XLSX) [file pbio.1002196.s001.xlsx]

## Sheet: Fig. 2
CELF_PhonologicalAwareness	PredictedFromModel
9	13.53
11	12.97
12	11.78
12	13.05		Note: Panel (B) is a histogram of the error of each individual prediction (i.e., the absolute value of the difference between column A and column B)
13	12.49
13	17.31
14	15.26
14	15.61
14	17.4
15	12.98
15	17.38
16	15.8
17	16.36
17	19.38
17	20.33
18	15.67
18	18.59
20	18.19
20	18.87
20	20.52
20	22.22
21	17.64
21	20.48
21	20.53
21	21.36
21	22.64
22	18.13
22	22.17
22	24.2
23	20.1
24	18.34
24	19.96
24	20.54
24	21.64
24	22.19
24	25.16
24	26.24

## Sheet: Fig. 3
ModleScorea	RapidNamingb
10.41	29.25
11.1	29.25
11.12	31.5				Notes: aBased on model fit in Experiment 1 bAverage naming time of colors and objects, log transformed
11.78	18.5
12.14	15.25
12.49	19.6
12.97	23.75
13.05	21.56
13.41	26
13.81	25.71
14.03	18
15.26	18
15.61	14.5
15.67	18
16.33	17.24
16.43	15.5
17.24	22.09
17.4	14.8
17.64	14.21
18.13	10.71
18.19	17.5
18.87	12.2
19.47	16.73
19.96	14.07
20.1	22.25
20.33	26.1
20.52	15.03
20.54	12.95
20.59	12
22.17	16.5
22.19	17.5
22.22	12
24.2	13.7
25.16	9.5

## Sheet: Fig. S1
Peak21	Peak31	Peak41	Peak51	H4	H5	H6	H7	NeuralStability	CELF_PhonologicalAwareness
-1.50837	-1.21705	-1.79605	-1.19421	-0.0451544	0.573608	-0.946316	3.25605	1.25859	0.325059
-1.31592	-1.61556	-1.08815	-0.528093	1.56293	0.891596	-0.699631	-0.45772	0.29719	0.325059
-1.2197	-1.13735	-1.08815	-0.639113	1.81144	2.97482	1.07932	-0.343707	1.65443	0.778914
-1.2197	0.376964	-0.0263069	-0.417074	-1.21465	-0.421426	0.581856	-1.27165	1.23537	1.23277
-1.2197	0.536366	2.18587	-1.63829	-0.764709	-0.402945	-1.10807	-1.27116	-0.653432	-2.17115
-1.2197	-0.738849	-0.557229	-0.195034	0.600791	2.38753	0.174706	1.39753	-0.319971	-1.49036
-1.02725	-1.69526	-1.26513	-1.08319	-0.551843	0.0214869	-0.224544	0.499121	-1.01523	0.325059			Note: All numbers are z-scores
-0.738582	-0.340344	-0.203281	0.138024	-0.723644	0.608851	-0.354866	-1.3189	-0.264812	-0.80958
-0.642358	0.217562	0.416128	-0.195034	-0.23833	-0.921296	-0.0742613	0.936947	0.604757	0.551986
-0.546135	0.376964	-0.380255	-0.750132	-1.17406	-0.398969	0.639173	-0.763326	-0.726422	-0.128797
-0.449911	0.376964	-0.114794	-0.639113	0.232577	0.0184471	-0.71434	-1.08268	0.902523	0.551986
-0.353687	0.217562	-0.645716	-0.306054	0.320662	-0.0710007	-0.387082	0.747967	-0.20778	0.778914
-0.353687	-0.499746	-0.468742	-0.306054	1.76657	1.50504	1.99347	-0.117106	0.775701	-1.03651
-0.353687	-0.180943	-0.557229	-0.639113	-0.28723	-0.344812	-0.633426	-0.690343	1.33275	-1.26344
-0.257463	0.217562	0.150667	0.471083	1.06494	-0.567284	2.62851	1.7759	1.48995	0.325059
-0.257463	1.97098	1.83192	-0.417074	2.33726	-0.876688	-0.469984	0.754721	-0.045295	1.23277
-0.257463	-0.101242	1.301	0.138024	-1.23004	-1.15116	0.21737	-0.408451	-0.621118	-1.26344
-0.257463	-0.659148	0.0621801	-1.63829	-0.544036	0.34235	1.29334	0.308664	0.945151	1.23277
-0.16124	1.33337	1.65495	3.13555	-0.735934	0.420465	0.117388	-0.0522208	-0.821694	-1.49036
-0.16124	0.217562	0.593102	0.360063	-1.09804	-0.310511	0.587095	-0.185293	-0.41749	-1.71729
-0.065016	-0.977952	-0.999664	-0.195034	0.556688	0.447943	0.365421	0.996793	-0.0521759	1.00584
0.223655	0.456665	0.770076	0.471083	1.9692	-1.22808	-0.424829	-1.14041	0.460611	0.551986
0.223655	-0.499746	-0.468742	-0.306054	-1.23764	-0.878223	-0.883499	-1.10763	-1.73351	-0.80958
0.223655	0.616066	0.416128	1.58128	0.296416	0.393675	-0.841439	-1.20586	-1.57549	-0.128797
0.319879	0.536366	1.03554	1.1372	-1.02161	-0.059976	-0.389016	-0.798655	0.495407	-0.355724
0.319879	0.456665	-0.468742	-1.08319	0.347855	-0.647663	-1.32532	0.14496	0.241752	-0.582652
0.512326	0.695767	-0.999664	1.35924	-0.74412	-0.624831	-0.767943	0.0771977	-0.551996	-1.03651
0.512326	1.25367	-0.114794	1.91434	-0.596517	-0.300383	-0.936482	0.434187	-1.85871	-1.03651
0.512326	-1.29676	-0.734203	-0.750132	0.883016	1.62272	1.15257	1.4489	2.0938	1.23277
0.512326	-1.61556	-0.734203	0.804142	-0.825881	-1.17288	-0.890898	-0.438561	-0.400859	0.551986
0.60855	1.01457	-0.114794	-0.195034	0.157157	-0.481527	-1.07441	-0.434532	-1.55673	-0.355724
0.800997	-0.977952	0.239154	1.47026	-0.607822	-0.871616	0.328048	-0.614689	-0.116986	0.551986
0.897221	0.376964	1.21251	0.693122	-1.09032	-1.05186	-1.3156	-0.768127	-1.57404	1.23277
0.993445	-1.13735	-0.999664	-0.417074	0.502361	1.50613	1.77961	0.371819	0.539065	1.23277
1.37834	-0.340344	-0.557229	-0.417074	0.859439	0.456062	0.278093	0.6599	0.542312	0.778914
1.95568	1.41308	0.0621801	0.0270048	-0.353386	-0.289513	1.78628	0.577445	0.0244069	-0.355724
3.59148	2.36949	2.45133	0.249044	-0.184314	-1.09808	-0.540288	0.0829222	-0.380024	1.23277

## Sheet: Fig. S2
ModelTraining			TestCases
PhonologicalProcessing	PredictedScore		PhonologicalProcessing	PredictedScore
20	18.4613		17	16.2
17	17.8544		21	17.33
24	23.9754		17	24.77
14	15.3488		14	19.27
13	12.5015		15	11.79
24	23.0935		22	17.67
20	20.7856		24	17.41
22	25.317		24	27.27
14	14.8674		21	22.28
18	16.0277		13	16.16
21	19.9015		22	22.26
21	22.6427		16	15.77
21	18.9088		20	18.42
24	23.5817		23	21.61
15	17.3177		11	14.14
24	19.6406		24	27.09
12	12.6255		20	23.95
9	11.5589
18	17.4307
12	11.1593

## Sheet: Fig. S3
AgeGroup	ModelPredictiona	RapidNamingb	MemoryForSentences
3	11.7849	1.5966	15
3	16.4319	1.25527	15
3	13.4122	1.41497	7
3	11.1027	1.42325	15
3	10.4094	1.19033	25
3	12.1408	1.4843	30
3	11.7582	1.45484	30
3	17.236	1.4624	14
3	13.8077	1.41497	29
3	9.80051	1.74819	15
3	9.24845	1.52504	16
3	19.4727	1.17609	11
3	14.0261	1.31175	12
3	17.4027	1.16967	31
3	11.117	1.66276	19
3	10.1951	1.38021	22
3	20.5856	1.14613	29
3	16.3331	1.21748	11
3	10.2376	1.57978	12
3	9.37101	1.45484	20
4	16.365	1.3784	33
4	18.1916	1.21748	35
4	17.644	1.11394	28
4	19.3818	1.37475	22
4	22.1905	1.13033	32
4	15.6143	1.14613	20
4	12.49	1.32222	20
4	20.3253	1.38917	30
4	17.3998	1.45705	4
4	21.6363	1.24304	32
4	22.2161	1.40654	35
4	12.9813	1.31175	34
4	24.2016	1.25527	34
4	15.2571	1.33244	19
4	18.1272	1.17609	35
4	15.6673	1.39794	32
4	18.3389	1.23045	33
4	26.2397	1.29003	33
4	20.5313	1.30103	35
4	21.3597	1.23045	27
4	20.4764	1.14613	35
4	22.6425	1.33244	33
4	17.3066	1.64836	17
4	20.5447	1.16137	32
4	17.3837	1.50515	17
4	19.9592	1.19033	24
4	22.1651	1.37107	29
4	13.05	1.34242	8
4	15.8017	1.21352	15
4	18.8664	1.17609	21
4	20.1004	1.45484	27
4	12.97	1.43136	9
4	25.1588	0.929419	35
4	13.5285	1.30103	18
4	18.5911	1.19033	34
4	20.5154	1.21551	13
4	11.7811	1.32222	18

## Sheet: Fig. S4
ModleScorea	CELF_PhonoAware	CTOPP_PhonoAware	MemoryForSentences	RapidNamingb	SightWordreading	Spelling	BasicReading
-1.44327	0.844951	-0.209671	0.90987	1.70709	-0.553628	0.680367	-0.107366
-1.28464	-0.563301	-0.338119	-1.37667	1.70709	-0.553628	0.680367	-0.107366
-1.28136	-1.97155	-0.659237	-0.70416	1.95279	-1.7336	-1.18623	-2.18532
-1.12942	0	-0.916132	-0.0316477	0.1882	-0.38506	-0.319596	-0.612815		Notes: All numbers are z-scores aBased on model fit in Experiment 1 bAverage naming time of colors and objects, log transformed
-1.0471	-1.1266	-0.338119	1.04437	-0.453423	-0.272682	-1.11957	-0.0512056
-0.967202	-0.563301	-0.53079	-0.0316477	0.379703	0.0644522	-0.119603	0.341921
-0.857387	-1.40825	-1.04458	-1.10767	1.01647	-1.17171	-1.45289	-1.45523
-0.839083	-0.844951	-2.52172	-1.78018	0.695709	-1.00314	-1.0529	-1.00594
-0.756206	0.28165	-0.209671	-2.45269	1.31657	-0.160304	-0.319596	-0.444332
-0.665691	0.844951	-0.338119	0.37186	1.27938	-0.722195	-1.58621	-0.33201
-0.615725	-1.1266	-0.338119	-1.91468	0.0973575	-0.104115	0.0803891	0.00495538
-0.33406	-2.2532	-1.81526	-0.70416	0.0973575	-0.890762	-1.45289	-1.45523
-0.252326	0.563301	-0.209671	-0.70416	-0.619542	-0.441249	-0.0529392	-0.163527
-0.240209	-1.40825	-0.659237	0.90987	0.0973575	-0.497438	-0.519588	-0.612815
-0.0878584	-1.1266	-0.209671	-0.435155	-0.0456738	0.17683	0.013725	0.28576
-0.0652486	0	-0.0812241	-0.300653	-0.398423	0.233019	-0.119603	0.847369
0.118746	0	0.111447	0.775368	0.776228	-0.834573	0.013725	-1.0621
0.156883	1.1266	2.1666	0.37186	-0.551644	1.24442	1.08035	1.2405
0.212082	0	2.1666	0.640865	-0.687692	2.98628	2.14698	2.86916
0.322652	1.1266	0.111447	1.04437	-1.62561	1.3568	0.0803891	1.07201
0.337384	0.28165	-0.338119	1.04437	0.00395546	-0.328871	0.0803891	-0.556654
0.491789	0.28165	-1.17303	-0.973166	-1.19218	-1.2279	-0.852909	-1.17442
0.630509	-1.40825	0.111447	-1.51118	-0.145236	-0.104115	0.613702	0.510404
0.741825	1.1266	0.753684	0.37186	-0.719353	1.3568	2.28031	1.01585
0.774141	0	0.239894	0.37186	0.800157	0.79491	-0.852909	0.510404
0.825594	0.563301	0.239894	-0.0316477	1.32866	-0.553628	-0.119603	-0.444332
0.869092	0.844951	0.496789	0.90987	-0.500515	0.120641	0.213717	0.28576
0.875802	0.844951	1.58859	0.90987	-0.994375	1.24442	0.680367	1.18434
0.885166	1.1266	-0.209671	0.640865	-1.24698	-0.38506	0.147053	-0.219688
1.24656	1.1266	1.0748	0.37186	-0.191133	0.0644522	-0.186268	0.0611163
1.25238	0.563301	0.496789	0.237357	0.00395547	-0.328871	0.0803891	-0.556654
1.25823	0	0.111447	1.04437	-1.24698	0.0082631	-0.319596	0.0611163
1.71254	1.1266	0.625236	1.04437	-0.807709	0.233019	0.013725	0.398082
1.93157	1.1266	1.84549	1.04437	-2.02155	2.3682	2.74696	1.85827

## Sheet: Fig. S5
ModelScorea	ReadingComposite	SightWordreading	NonWordReading	Spelling	OralReadingEfficiency	PhonologicalAwareness
-0.16705	-0.43377	-0.61018	0.07703	0.24815	-0.02606	0.13714
0.05108	-0.72831	-1.0708	-0.09244	-1.35751	-1.14104	-0.29387
-0.52339	0.00803	-0.47857	0.75493	0.46224	-0.6632	0.99916
-1.62063	-0.65468	-0.47857	-0.77033	0.51576	-0.34463	-2.44892
-2.0173	-0.58104	-0.74178	-0.09244	-1.94626	-0.98176	0.13714		Notes: All numbers are z-scores aBased on model fit in Experiment 1
0.64086	-1.53829	-1.39982	-1.44823	-1.14343	-1.08795	-0.50938
-1.23245	-1.39102	-1.33401	-1.19402	-1.46456	-0.87557	-0.72488
-0.87509	-1.83283	-1.59723	-1.87191	-1.83921	-1.24723	-1.5869
-1.53525	-1.61193	-1.26821	-1.87191	-1.14343	-1.40651	-1.3714
-2.23216	-2.05373	-2.25526	-1.27876	-2.16034	-1.45961	-0.94039
0.47154	0.44984	0.57428	0.33124	0.78337	0.08012	0.13714
0.92251	-0.65468	-0.93919	0.07703	-0.82229	-1.5658	-0.29387
-0.42905	0.81801	0.57428	1.09388	1.15802	-0.6632	1.21467
-1.92704	-1.02285	-0.93919	-0.93981	0.24815	-0.6101	0.35265
-0.05539	1.03892	1.69294	-0.09244	0.78337	-0.02606	0.99916
0.17357	-0.50741	-0.74178	0.07703	-1.03638	-1.24723	-0.72488
-0.73751	-1.02285	-1.0708	-0.77033	-1.03638	-0.82248	-1.15589
0.74619	1.03892	1.23232	0.58545	-0.28707	0.98273	1.64568
0.0327	-0.43377	-0.08375	-0.77033	-0.50116	0.02703	-1.15589
0.45739	0.52347	0.17946	1.00914	0.94393	0.02703	0.78366
2.01183	0.00803	0.77169	-0.6856	0.78337	0.87654	0.78366
-0.02843	0.44984	0.24527	0.67019	0.78337	0.45178	0.78366
0.6886	1.77526	1.62714	1.6023	1.69324	1.2482	0.99916
-0.11691	1.70163	1.36392	2.02598	0.19463	1.72605	-0.29387
0.75824	1.48072	1.75874	0.83966	1.31859	1.14201	0.99916
1.34076	1.18619	0.8375	1.51756	0.6228	0.08012	1.21467
-1.15817	-0.21287	-0.08375	-0.17718	-0.71525	-0.71629	-0.50938
1.23738	-1.46466	-1.26821	-1.53297	-2.0533	-2.09674	-0.50938
-0.56769	0.37621	0.64009	-0.0077	0.89041	0.98273	-1.5869
-1.51638	-0.72831	-0.61018	-0.6856	-0.44764	-0.23844	-0.94039
1.31946	0.52347	0.50848	0.58545	0.67632	1.2482	1.43017
1.41466	1.77526	1.82455	1.34809	1.5862	1.40748	0.78366
-0.74546	1.48072	1.56133	1.26335	1.47916	1.40748	0.56815
0.73538	-0.0656	-0.47857	0.67019	0.08758	-0.87557	-0.50938
0.62807	1.33345	1.23232	1.34809	0.94393	0.82344	0.56815
0.15027	-1.09648	-1.46562	-0.43139	-0.82229	-0.71629	-0.07837
1.66231	0.44984	0.31107	0.75493	0.30167	0.3456	1.21467
0.94575	0.81801	0.9033	0.58545	1.47916	-0.45082	0.56815
-0.96589	0.44984	0.57428	0.16177	0.19463	1.1951	-0.29387
0.41127	0.52347	0.70589	0.16177	0.51576	1.03582	0.99916
0.54504	0.08167	0.04786	0.16177	0.19463	1.03582	0.99916
0.44054	-0.50741	-0.41277	-0.60086	-0.71525	-0.50391	0.35265
-0.44953	0.22894	0.44268	-0.09244	-0.39412	0.13322	0.78366
1.43575	0.59711	0.31107	0.9244	0.1411	0.77035	-0.07837
0.90637	-0.43377	-0.61018	-0.09244	-0.60821	-0.07916	-0.29387
-0.56404	1.18619	0.9033	1.26335	0.6228	0.55797	-1.3714
0.55307	0.08167	-0.01795	0.24651	0.56928	1.72605	-0.29387
0.18381	-0.0656	0.11366	-0.26191	0.08758	0.23941	-1.80241
-0.42627	-1.46466	-1.1366	-1.78718	-0.34059	0.87654	-0.50938
-1.12787	-0.36014	0.04786	-0.60086	-0.07298	0.3456	0.99916
0.19808	0.52347	0.64009	0.16177	0.1411	0.92963	0.35265
-0.97224	0.00803	-0.21536	0.41598	1.05098	-1.5658	-0.94039
-0.33083	-1.61193	-1.46562	-1.6177	-1.41104	-1.45961	-2.01791
0.05693	1.25982	1.16651	1.17861	1.31859	1.51367	0.99916
1.2026	0.30257	-0.01795	-2.12612	-0.50116	-0.34463	1.43017

## Sheet: Fig. S6
Cut-offa	Sensitivity	1-Specificity
16.9656	1	1
19.0139	1	0.961538		Notes: aScore from the "consonants-in-noise" model fit in Experiment 1
20.5026	1	0.923077
22.438	1	0.884615
24.3496	1	0.846154
24.8582	1	0.807692
26.3356	1	0.769231
28.0834	1	0.730769
28.5936	1	0.692308
29.5008	1	0.653846
30.2911	0.965517	0.653846
30.7651	0.931034	0.653846
31.8406	0.931034	0.615385
32.5119	0.896552	0.615385
33.3792	0.896552	0.576923
34.2256	0.862069	0.576923
34.4418	0.827586	0.576923
35.0005	0.827586	0.538462
35.4608	0.793103	0.538462
35.5743	0.793103	0.5
36.0535	0.793103	0.461538
37.3183	0.793103	0.423077
38.362	0.793103	0.384615
38.9068	0.758621	0.384615
39.3385	0.758621	0.346154
39.7683	0.724138	0.346154
40.1562	0.689655	0.346154
40.2745	0.689655	0.307692
40.7585	0.689655	0.269231
41.3276	0.689655	0.230769
41.4912	0.689655	0.192308
41.6108	0.655172	0.192308
42.7206	0.62069	0.192308
43.9035	0.586207	0.192308
44.1286	0.551724	0.192308
44.2799	0.517241	0.192308
44.7075	0.482759	0.192308
45.1053	0.448276	0.192308
45.5104	0.413793	0.192308
45.9387	0.37931	0.192308
46.2341	0.37931	0.153846
46.6953	0.344828	0.153846
46.9763	0.344828	0.115385
47.0878	0.310345	0.115385
47.8694	0.275862	0.115385
48.6708	0.241379	0.115385
48.8629	0.241379	0.0769231
50.2295	0.206897	0.0769231
51.6525	0.172414	0.0769231
52.2226	0.172414	0.0384615
52.727	0.172414	0
53.1915	0.137931	0
53.655	0.103448	0
54.8633	0.0689655	0
57.6741	0.0344828	0
60.3794	0	0
a. The smallest cutoff value is the minimum observed test value minus 1, and the largest cutoff value is the maximum observed test value plus 1. All the other cutoff values are the averages of two consecutive ordered observed test values.
